# Supplementary material for: Radiation Induced Skin Fibrosis (RISF): Opportunity for Angiotensin II-Dependent Intervention
Source: Int J Mol Sci. 2024 Jul 29;25(15):8261. doi: 10.3390/ijms25158261 (PMC11312688; doi:10.3390/ijms25158261)
Supplement: Supplementary file 1 [file ijms-25-08261-s001.zip]

Archive with 1 entries (1 files):
- ijms-3115992-supplementary.pdf
